# Supplementary material for: New Viologen-Based Ionic Porous Organic Polymers for Efficient Removal of Anionic Dyes and Hexavalent Chromium (Cr (VI)) from Water
Source: Molecules. 2025 Feb 28;30(5):1123. doi: 10.3390/molecules30051123 (PMC11901743; doi:10.3390/molecules30051123)
Supplement: Supplementary file 1 [file molecules-30-01123-s001.zip]

Archive with 1 entries (1 files):
- molecules-3495840-supplementary.pdf
